# Supplementary material for: Slow H2S-Releasing Donors and 3D Printable Arrays Cellular Models in Osteo-Differentiation of Mesenchymal Stem Cells for Personalized Therapies
Source: Biomolecules. 2024 Oct 30;14(11):1380. doi: 10.3390/biom14111380 (PMC11592188; doi:10.3390/biom14111380)
Supplement: Supplementary file 1 [file biomolecules-14-01380-s001.zip]

Archive with 1 entries (1 files):
- biomolecules-3250533-supplementary.pdf
